# Supplementary material for: Development of Human-Like scFv-Fc Neutralizing Botulinum Neurotoxin E
Source: PLoS One. 2015 Oct 6;10(10):e0139905. doi: 10.1371/journal.pone.0139905 (PMC4595074; doi:10.1371/journal.pone.0139905)
Supplement: S1 File — (ODS) [file pone.0139905.s001.ods]

## Sheet: Figure 2
Antibody concentration (nM)	ELC18						ELC51						ELC76						ELC77						buffer						BoNT/E3 (10LD50/mL)
660	0,29	0,306	0,275	0,311	0,292	0,291							0,509	0,728	0,469	0,855	0,884	1,046	0,379	0,422	0,414	0,486	0,544	0,518	0,239	0,257	0,284	0,282	0,274		2,58	2,54	2,623	2,671	2,638	2,527
330	0,443	0,399	0,414	0,414	0,393	0,419	0,309	0,331	0,336	0,326	0,322	0,338	0,776	1,077	1,044	0,817	0,926	0,638	0,532	0,647	0,732	0,653	0,729	0,639
165	0,591	0,619	0,673	0,75	0,717	0,815	0,398	0,498	0,547	0,542	0,491	0,509	0,664	0,81	0,712	0,833	0,753	0,791	0,788	1,002	1,04	1,069	1,044	1,024
82,5	2,331	2,197	1,636	1,555	1,521	1,359	0,893	0,793	0,908	0,946	1,003	0,802	0,856	1,207	0,907	1,154	1,33	1,428	1,28	1,452	1,605	1,452	1,629	1,423
41,25	2,493	2,481	2,377	2,444	2,364	2,219	1,514	1,485	1,459	1,482	1,319	1,593	1,527	1,799	1,705	1,534	1,698	1,676	1,469	1,606	2,202	2,214	2,023	1,942
20,625	2,587	2,493	2,587	2,601	2,608	2,45	2,273	2,164	2,008	1,959	1,688	2,048	1,855	2,077	1,787	2,095	1,949	1,834	1,987	2,235	2,523	2,542	2,402	2,318
10,3125	2,572	2,638	2,579	2,688	2,622	2,572	2,195	2,508	2,386	2,428	2,139	2,305	1,994	2,112	1,869	1,994	2,198	2,018	2,291	2,121	2,561	2,51	2,429	2,382
5,15625							2,279	2,412	2,389	2,407	2,188	2,121
2,578125																									0,239	0,257	0,284	0,282	0,274		2,58	2,54	2,623	2,671	2,638	2,527

## Sheet: Figure 3A
time [min]	ELC18 (165 nM)		ELC51 (165 nM)		ELC76 (165 nM)		Balb/c without BoNT/E3		BoNT/E3 (20LD50/mL)
0	100		100		100		100		100
5	100		100		100		99,88		98,96
10	100		100		100		98,71		98,05
15	100		100		100		97,95		97,82
20	100		100		100		96,81		97,13
25	100		100		100		95,68		96,83
30	100		100		100		94,58		97,27
35	100		100		101,94		94,42		98,27
40	100		100		103,11		93,55		99,92
45	100		100		101,64		93,35		100,44
50	100		99,72		99,71		92,3		100,25
55	100		100,91		104,58		91,88		98,71
60	98,87		100,96		99,23		91,59		97,64
65	100,25		100,7		98,43		91,1		96,22
70	106,57		100,53		96,18		90,42		92,94
75	103,37		99,42		95,49		89,81		85,89
80	100,62		99,32		96,77		89,69		77,53
85	106,01		97,83		97,77		89,39		68,1
90	100,66		97,59		96,85		88,93		58,73
95	97,12		95,8		98,11		89,5		51,23
100	100,94		92,34		96,97		88,27		42,82
105	99,73		91,74		95,46		88,62		34,16
110	95,84		91,59		93,99		88,34		27,32
115	98,13		89,02		87,87		88,74		22,11
120	96,52		88,06		86,15		88,36		17,55
125	95,56		89,26		84,78		87,95		14,18
130	93,1		88,65		81,54		87,53		11,77
135	90,69		86,83		80,49		86,96		11,03
140	89,66		84,21		77,07		86,25		9,38
145	88,93		84,83		75,15		86,09		7,8
150	88,68		83,54		74,79		85,24		6,47
155	88,08		84,18		72,24		84,65		5,11
160	86,96		84,08		71,32		83,6		4,43
165	85,94		84,46		70,3		84,4		3,92
170	87,7		84,21		68,64		83,92		3,53
175	86,48		84,23		66,64		83,06		3,01
180	85,64		82,05		65,12		83,09		3,76
185	86,34		78,52		61,85		82,74		2,29
190	86,86		79,39		59,62		84,87		2,68
195	95,53		91,46		56,68		84,61
200	93,55		85,69		55,06		83,62
205	89,19		82,12		51,69		84,1
210	87,41		80,79		49,43		82,19
215	84,32		79,82		48,41
220	82,85		79,19		44,24
225	81,47		77,95		42,09
230	79,94		77,47		39,4
235	78,99		76,43		37,53
240	78,66		75,06		36,16
245	78,72		72,53
250	76,87		71,9
255	75,36		71,67
260	74,98		71,84
265	73,21		71,43
270	71,36		71,34
275	70,27		71,43
280	70,25		68,9
285

## Sheet: Figure 3B
time [min]	ELC18 (16.5 nM)		ELC51 (16.5 nM)		Balb/c without BoNT/E3		BoNT/E3 (20LD50/mL)
0	100		100		100		100
5	100		103,3		99,88		98,96
10	100		103,26		98,71		98,05
15	100		103,28		97,95		97,82
20	100		103,61		96,81		97,13
25	100		103,75		95,68		96,83
30	97,84		108,06		94,58		97,27
35	97,03		109,58		94,42		98,27
40	96,9		109,9		93,55		99,92
45	96,62		109,67		93,35		100,44
50	95,41		108,24		92,3		100,25
55	93,8		105,65		91,88		98,71
60	92,75		101,35		91,59		97,64
65	90,38		96,14		91,1		96,22
70	89,75		87,29		90,42		92,94
75	87,99		77,63		89,81		85,89
80	85,8		65,44		89,69		77,53
85	84,99		55,82		89,39		68,1
90	84,26		46,96		88,93		58,73
95	83,11		38,96		89,5		51,23
100	82,5		36,61		88,27		42,82
105	82,05		30,1		88,62		34,16
110	83,08		20,36		88,34		27,32
115	80,76		16,65		88,74		22,11
120	79,29		13,68		88,36		17,55
125	78,92		13,33		87,95		14,18
130	78,07		11,72		87,53		11,77
135	77,57		11,14		86,96		11,03
140	76,76		10,72		86,25		9,38
145	75,29		9,03		86,09		7,8
150	75,02		8,88		85,24		6,47
155	76,4		9,54		84,65		5,11
160	74,95		9,61		83,6		4,43
165	73,31		10,06		84,4		3,92
170	72,05		9,76		83,92		3,53
175	69,9		9,14		83,06		3,01
180	69,3		12,52		83,09		3,76
185	69,59		8,75		82,74		2,29
190	68,38		9,22		84,87		2,68
195	62,92		9,49		84,61
200	65,81		12,13		83,62
205	66,19		12,28		84,1
210	64,19		9,07		82,19
215	64,58		9,48
220	64,32		12,74
225	64,38		9,87
230	62,1		10,14
235	60,97		10,9
240	57,06		10,38
245	57,92		12,16
250	58,78		10,86
255
260
265
270
275
280
285

## Sheet: Figure 4A
time [min]	ELC18 (165 nM)			ELC18 (16.5 nM)			ELC18 (3.3 nM)			ELC18 (0.3 nM)			Balb/c without BoNT/E3			BoNT/E3 (20LD50/mL)
0	100			100			100			100			100			100
5	100			100			108,77			93,19			99,88			98,96
10	100			100			104,39			95,42			98,71			98,05
15	100			100			102,27			96,52			97,95			97,82
20	100			100			103,52			96,35			96,81			97,13
25	100			100			104,34			95,5			95,68			96,83
30	100			97,84			103,75			94,18			94,58			97,27
35	100			97,03			100,17			92,99			94,42			98,27
40	100			96,9			101,59			92,34			93,55			99,92
45	100			96,62			99,33			91,6			93,35			100,44
50	100			95,41			98,85			90,89			92,3			100,25
55	100			93,8			98,19			90,05			91,88			98,71
60	98,87			92,75			98,35			84,59			91,59			97,64
65	100,25			90,38			97,89			85,21			91,1			96,22
70	106,57			89,75			97,08			84,59			90,42			92,94
75	103,37			87,99			96,42			83,71			89,81			85,89
80	100,62			85,8			94,85			83,01			89,69			77,53
85	106,01			84,99			93,6			82,56			89,39			68,1
90	100,66			84,26			91,42			81,29			88,93			58,73
95	97,12			83,11			90,39			79,86			89,5			51,23
100	100,94			82,5			90,45			78,84			88,27			42,82
105	99,73			82,05			89,98			77,03			88,62			34,16
110	95,84			83,08			89,24			75,23			88,34			27,32
115	98,13			80,76			87,86			72,59			88,74			22,11
120	96,52			79,29			87,53			70,25			88,36			17,55
125	95,56			78,92			85,66			67,98			87,95			14,18
130	93,1			78,07			85,1			64,84			87,53			11,77
135	90,69			77,57			82,68			62,06			86,96			11,03
140	89,66			76,76			81,51			60,08			86,25			9,38
145	88,93			75,29			80,17			58,48			86,09			7,8
150	88,68			75,02			78,33			57,15			85,24			6,47
155	88,08			76,4			78,34			56,17			84,65			5,11
160	86,96			74,95			77,35			54,86			83,6			4,43
165	85,94			73,31			75,91			53,85			84,4			3,92
170	87,7			72,05			74,35			47,53			83,92			3,53
175	86,48			69,9			73,49			45,09			83,06			3,01
180	85,64			69,3			72,28			42,95			83,09			3,76
185	86,34			69,59			70,38			39,04			82,74			2,29
190	86,86			68,38			70,31			37,17			84,87			2,68
195	95,53			62,92			68,97			34,51			84,61
200	93,55			65,81			67,55			32,79			83,62
205	89,19			66,19			66,18			31,12			84,1
210	87,41			64,19			65,25			29,56			82,19
215	84,32			64,58			63,96			27,65
220	82,85			64,32			62,84			26,01
225	81,47			64,38			60,55			25,23
230	79,94			62,1			61,46			17,96
235	78,99			60,97			61,79			23,08
240	78,66			57,06			59,21			24,37
245	78,72			57,92			57,87			22,05
250	76,87			58,78
255	75,36
260	74,98
265	73,21
270	71,36
275	70,27
280	70,25
285

## Sheet: Figure 4B
time [min]	ELC18-mFc (9.4 nM)			ELC18-mFc (4.7 nM)			ELC18-mFc (0.9 nM)			BoNT/E3 (20LD50/mL)
0	100				100		100			100
5	100				99,8		100			98,96
10	100				99,39		100			98,05
15	100				99,64		100			97,82
20	100				98,8		100			97,13
25	100				99,13		100,73			96,83
30	100				99,18		101,28			97,27
35	100				99,65		104,02			98,27
40	100				97,67		97,15			99,92
45	100				96,13		96,07			100,44
50	100				96,95		95,34			100,25
55	101,2				95,55		95,95			98,71
60	100				95,06		91,53			97,64
65	100				94,66		90,72			96,22
70	100				93,06		90,03			92,94
75	100				91,02		87,46			85,89
80	100				90,16		87,24			77,53
85	99,94				88,97		86,93			68,1
90	100,34				87,8		86,93			58,73
95	98,59				86,41		86,62			51,23
100	98,59				85,51		86,62			42,82
105	96,99				85,62		86,32			34,16
110	98,59				84,44		86,01			27,32
115	98,59				82,49		86,01			22,11
120	102,21				81,72		86,01			17,55
125	101,71				77,14		86,01			14,18
130	100,33				75,42		86,54			11,77
135	96,77				74,87		82,88			11,03
140	100,29				73,8		82,19			9,38
145	100,28				71,11		81,04			7,8
150	98,1				70,24		78,82			6,47
155	82,71				68,73		74,15			5,11
160	85,21				65,34		74,55			4,43
165	81,77				62,17		73,79			3,92
170	73,48				57,61		73,32			3,53
175	77,52				69,68		71,41			3,01
180	76,17				66		67,41			3,76
185	74,38				64,12		69,71			2,29
190	68,9				63,17		68,75			2,68
195	65,22				60,21		63,96
200	64,28				56		55,79
205	63,32				54,86		54,83
210					52,7		56,02
215					55,07		55,39
220					52,47		52,98
225					47,97		52,38
230							52,66
235							51,19
240							49,48
245							48,94
250							47,51
255
260
265
270
275
280
285

## Sheet: Figure 5A
Antibody concentration [µg/mL]	ELC18-mFc				Control - BoNT/E3 (1LD50/dose)				Control - ELC18-mFc without BoNT/E3
1	0	0	0	0	2,25	2,75	2,75	2,75	0	0	0	0
0,2	0	0	0	0
0,04	0	0	0	0
0,008	0	0	0	0
0,0016	0	0	0	0
0,00032	0,75	0,5	0,25	0,25
0,000064	1,5	1,75	2	1,75	2,25	2,75	2,75	2,75
